# Supplementary material for: Effects of Ethnic Settlements and Land Management Status on Species Distribution Patterns: A Case Study of Endangered Musk Deer (Moschus spp.) in Northwest Yunnan, China
Source: PLoS One. 2016 May 9;11(5):e0155042. doi: 10.1371/journal.pone.0155042 (PMC4861270; doi:10.1371/journal.pone.0155042)
Supplement: S1 Text — (TXT) [file pone.0155042.s002.txt]

Global model call: glm(formula = d ~ h1 + h2 + h3 + cs + eth, family = gaussian(link = "identity"), 
    data = md)
---
Model selection table 
   (Intrc) cs eth h1        h2     h3      df logLik   AICc  delta weight
20 1.3900  +  +                    -0.8912 6   -73.435 160.6  0.00 0.416 
4  1.1220  +  +                            5   -75.661 162.5  1.93 0.159 
28 1.3400  +  +             0.1609 -0.8919 7   -73.237 162.9  2.24 0.136 
24 1.2000  +  +    0.167500        -0.9473 7   -73.242 162.9  2.25 0.135 
12 1.0730  +  +             0.1593         6   -75.482 164.7  4.09 0.054 
8  1.0740  +  +    0.038960                6   -75.651 165.1  4.43 0.045 
32 1.1700  +  +    0.153700 0.1480 -0.9433 8   -73.075 165.3  4.66 0.040 
16 1.0430  +  +    0.024910 0.1572         7   -75.478 167.3  6.72 0.014 
19 1.3930     +                    -0.9020 5   -83.641 178.5 17.89 0.000 
26 2.2500  +                0.8219 -1.5590 5   -83.806 178.8 18.22 0.000 
3  1.1220     +                            4   -85.232 179.3 18.64 0.000 
27 1.2970     +             0.3104 -0.9031 6   -83.123 180.0 19.37 0.000 
11 1.0260     +             0.3091         5   -84.747 180.7 20.10 0.000 
23 1.4890     +   -0.084990        -0.8734 6   -83.605 181.0 20.34 0.000 
7  1.3690     +   -0.200000                5   -85.037 181.3 20.68 0.000 
30 2.2590  +      -0.009546 0.8221 -1.5590 6   -83.806 181.4 20.74 0.000 
31 1.4150     +   -0.106000 0.3169 -0.8675 7   -83.066 182.5 21.90 0.000 
15 1.2940     +   -0.220600 0.3227         6   -84.507 182.8 22.14 0.000 
25 1.9390                   0.7864 -1.7310 4   -88.112 185.0 24.40 0.000 
18 2.9960  +                       -1.8270 4   -88.203 185.2 24.58 0.000 
29 2.0140         -0.077250 0.7882 -1.7270 5   -88.085 187.4 26.77 0.000 
22 2.9820  +       0.013720        -1.8280 5   -88.202 187.6 27.01 0.000 
17 2.6660                          -1.9810 3   -91.617 189.7 29.08 0.000 
21 2.7190         -0.052140        -1.9780 4   -91.606 192.0 31.39 0.000 
10 1.3370  +                1.1580         4   -93.286 195.4 34.75 0.000 
14 1.3970  +      -0.061220 1.1580         5   -93.272 197.8 37.15 0.000 
9  0.7990                   1.1590         3   -98.267 203.0 42.38 0.000 
13 0.9578         -0.156400 1.1610         4   -98.190 205.2 44.56 0.000 
2  2.2280  +                               3   -99.684 205.8 45.22 0.000 
6  2.2670  +      -0.039460                4   -99.679 208.2 47.54 0.000 
1  1.6910                                  2  -103.717 211.7 51.05 0.000 
5  1.8290         -0.134900                3  -103.670 213.8 53.19 0.000 
Models ranked by AICc(x) 

> fit.rmd<-glm(d~h3+cs+eth,family=gaussian(link="identity"),data=md)
> fit.rmd2<-glm(d~cs+eth,family=gaussian(link="identity"),data=md)
> fit.rmd3<-glm(d~h2+h3+cs+eth,family=gaussian(link="identity"),data=md)
> fit.rmd4<-glm(d~h1+h3+cs+eth,family=gaussian(link="identity"),data=md)
> ave<-model.avg(rmd,fit.rmd,fit.rmd2,fit.rmd3,fit.rmd4)
> summary(ave)

Call:
model.avg.default(object = rmd, fit.rmd, fit.rmd2, fit.rmd3, 
    fit.rmd4)

Component model call: 
glm(formula = <5 unique values>, family = gaussian(link = 
     "identity"), data = md)

Model-averaged coefficients: 
                    Estimate Std. Error Adjusted SE z value Pr(>|z|)    
(Intercept)           1.2695     0.4019      0.4110   3.089  0.00201 ** 
csNon-proteted area  -1.3669     0.2937      0.3010   4.542  5.6e-06 ***
ethLisu people        0.7358     0.5578      0.5687   1.294  0.19569    
ethTibetan            2.3851     0.4412      0.4517   5.280  1.0e-07 ***
h3                   -0.9047     0.4387      0.4497   2.012  0.04423 *  
h2                    0.1584     0.2739      0.2809   0.564  0.57272    
h1                    0.1316     0.2917      0.2988   0.440  0.65973    

Full model-averaged coefficients (with shrinkage): 
                    Estimate Std. Error Adjusted SE z value Pr(>|z|)    
(Intercept)          1.26947    0.40190     0.41097   3.089  0.00201 ** 
csNon-proteted area -1.36666    0.29421     0.30149   4.533  5.8e-06 ***
ethLisu people       0.73580    0.55786     0.56871   1.294  0.19573    
ethTibetan           2.38493    0.44159     0.45213   5.275  1.0e-07 ***
h3                  -0.65826    0.54978     0.55618   1.184  0.23660    
h2                   0.03875    0.15164     0.15470   0.250  0.80221    
h1                   0.03100    0.15220     0.15542   0.199  0.84190    
---
Signif. codes:  0 ¡®***¡¯ 0.001 ¡®**¡¯ 0.01 ¡®*¡¯ 0.05 ¡®.¡¯ 0.1 ¡® ¡¯ 1

Relative variable importance: 
                     eth  cs   h3   h2   h1  
Importance:          1.00 1.00 0.73 0.24 0.24
